# Supplementary material for: De novo assembly and functional annotation of Citrus aurantifolia transcriptome from Candidatus Liberibacter asiaticus infected and non-infected trees
Source: Data Brief. 2020 Jan 25;29:105198. doi: 10.1016/j.dib.2020.105198 (PMC7011030; doi:10.1016/j.dib.2020.105198)
Supplement: Multimedia component 1 [file mmc1.xml]

<?xml version="1.0" encoding="utf-8" standalone="no"?>
<data>
  <datasets>
    <author>neleyval@ipn.mx;neleyval@gmail.com</author>
    <type>1</type>
    <dataset>
      <name>A transcriptome assembly and its annotation for Citrus aurantifolia leaves</name>
      <caption />
      <description>A Citrus aurantifolia de novo transcriptome was generated from leaves tissue including four conditions: asymptomatic CLas-infected plants (early stage of HLB disease, 8 weeks post-inoculation, wpi), symptomatic CLas-infected plants (late stage of HLB disease, 16 wpi) and mock-inoculated control plants at both time points, 8 and 16 wpi. Pools of equimolar quantities of total RNA from 5 plants for each experimental condition, were used for cDNA synthesis and construction of four libraries.</description>
      <filetype>
        <name />
      </filetype>
      <filesize />
      <source>0</source>
      <sourcename>Original Data</sourcename>
      <access>
        <type>1</type>
        <name>Data available in data repository</name>
        <reponame>Mendeley Data</reponame>
        <PersistentId>DOI: 10.17632/99tbnvjhsh.1</PersistentId>
        <deeplinkurl>https://data.mendeley.com/datasets/99tbnvjhsh/1 </deeplinkurl>
      </access>
    </dataset>
    <dataset>
      <name>HLB 8 WPI Citrus aurantifolia 1</name>
      <caption />
      <description>RNA-Seq of asymptomatic Mexican lime infected with CLas, 8 WPI 1</description>
      <filetype>
        <name />
      </filetype>
      <filesize />
      <source>0</source>
      <sourcename>Original Data</sourcename>
      <access>
        <type>1</type>
        <name>Data available in data repository</name>
        <reponame>NCBI</reponame>
        <PersistentId />
        <deeplinkurl>https://www.ncbi.nlm.nih.gov/sra/SRR10353562</deeplinkurl>
      </access>
    </dataset>
    <dataset>
      <name>Healthy 8 WPI Citrus aurantifolia 1</name>
      <caption />
      <description>RNA-Seq of mock-inoculated Mexican lime, control plants (negative), 8 WPI 1</description>
      <filetype>
        <name />
      </filetype>
      <filesize />
      <source>0</source>
      <sourcename>Original Data</sourcename>
      <access>
        <type>1</type>
        <name>Data available in data repository</name>
        <reponame>NCBI</reponame>
        <PersistentId />
        <deeplinkurl>https://www.ncbi.nlm.nih.gov/sra/SRR10353560</deeplinkurl>
      </access>
    </dataset>
    <dataset>
      <name>HLB 16 WPI Citrus aurantifolia 1</name>
      <caption />
      <description>RNA-Seq of symptomatic Mexican lime infected with CLas,16 WPI 1</description>
      <filetype>
        <name />
      </filetype>
      <filesize />
      <source>0</source>
      <sourcename>Original Data</sourcename>
      <access>
        <type>1</type>
        <name>Data available in data repository</name>
        <reponame>NCBI</reponame>
        <PersistentId />
        <deeplinkurl>https://www.ncbi.nlm.nih.gov/sra/SRR10353558</deeplinkurl>
      </access>
    </dataset>
    <dataset>
      <name>Healthy 16 WPI Citrus aurantifolia 1</name>
      <caption />
      <description>RNA-Seq of mock-inoculated Mexican lime, control plants (negative), 16 WPI 1</description>
      <filetype>
        <name />
      </filetype>
      <filesize />
      <source>0</source>
      <sourcename>Original Data</sourcename>
      <access>
        <type>1</type>
        <name>Data available in data repository</name>
        <reponame>NCBI</reponame>
        <PersistentId />
        <deeplinkurl>https://www.ncbi.nlm.nih.gov/sra/SRR10353556</deeplinkurl>
      </access>
    </dataset>
  </datasets>
</data>
